# Supplementary material for: Quercetin inhibits caspase-1-dependent macrophage pyroptosis in experimental folic acid nephropathy
Source: Chin Med. 2024 Jan 16;19:11. doi: 10.1186/s13020-024-00885-2 (PMC10790474; doi:10.1186/s13020-024-00885-2)
Supplement: Supplementary file 1 — Additional file 1. Target genes of quercetin. [file 13020_2024_885_MOESM1_ESM.xlsx]

## Sheet: Sheet1
target genes of quercetin
CA2
F2
PIM1
HCK
ESR1
CFB
BCHE
PGR
PPIA
MAPK10
EGFR
MAPK8
CDK6
GBA
FAP
CA12
TTR
BACE1
GSTP1
CDK2
CYP19A1
DDX6
PNP
TREM1
Esr2
GSR
CCNA2
MMP3
AR
CA1
NR1H2
CHEK1
LCN2
ANG
BCAT2
PAH
HSPA8
AMY1A
AMY1B
AMY1C
MAOB
SRC
CDK5R1
CBR1
CSNK1G2
SHBG
PYGL
PDPK1
C1R
SORD
HSD17B1
MTAP
NQO1
MAPK14
BMP7
ADAM17
PRKACA
AKR1B1
PLA2G10
EPHB4
MMP13
RHEB
CTSB
AMD1
PLK1
ESRRG
DHFR
LTA4H
DCK
CASP7
PDE4D
TYMP
CFD
REN
FNTA
PPARD
HSD11B1
MIF
FGFR1
PCK1
NR3C2
HDAC8
ADK
MAN1B1
GSK3B
SOD2
HEXB
TYMS
PDE4B
KDR
DPP4
ABO
CES1
RXRA
NOS3
PDE3B
HK1
REG1A
PDHB
AHCY
AKR1C1
HSP90AA1
KIF11
AKT1
IMPDH2
ATOX1
PTPN1
ARHGAP1
PLAU
EPHX2
YARS1
UCK2
DHODH
ADH5
ISG20
SULT2A1
CTSK
MMP12
ALDH2
RHOA
CCNT1
ADH1C
F10
LCK
TNK2
PDE5A
CDA
MMP8
RAB5A
ELANE
IMPA1
RAB11A
F7
AKR1C3
RAC2
SSE1
DAPK1
AMY2A
MET
JAK2
GSTT2B
NMNAT1
CBS
JAK3
FABP4
BST1
FHIT
CYP2C9
BIRC7
B3GAT1
AKR1C2
ALDOA
ARSA
APRT
CSNK2A1
NOS2
SYK
INSR
GCK
MTHFD1
ACP3
UMPS
GSTA3
CASP3
SHMT1
PPARG
NT5M
TPI1
CD1A
RNASE3
SERPINA1
IL2
ALB
ITK
ERBB4
PDK2
IGF1R
LYZ
CCL5
LGALS2
KYAT1
HPRT1
OTC
THRB
BHMT
HMGCR
FKBP1A
TGM3
NR1I2
CD209
GSTA1
GPI
CHIT1
F11
ZAP70
PAK6
MAPKAPK2
HRAS
NR1H4
LGALS3
FABP6
DTYMK
SULT1E1
XIAP
EPHA2
CTSS
ABL1
IGF1
RBP4
KIT
CLK1
AGXT
PPCDC
HAGH
PAPSS1
TPH1
SRM
ARG2
RNASE4
HINT1
NR3C1
GNPDA1
SELE
MMP9
C1S
GALE
NMNAT3
PITPNA
S100A9
TK1
SULT2B1
ATIC
IMPDH1
ACE
SETD7
RAB9A
AKT2
CTSF
PTK2
MAPK1
SDS
CASP1
FABP3
PPARA
KAT2B
CDC42
FECH
ACAT1
MME
DPEP1
THRA
FDPS
CDK7
OAT
LDHB
PLA2G2A
ERI1
TEK
ARG1
GLTP
SELP
PIK3R1
GP1BA
NDST1
ARL5A
EIF4E
GSTO1
MMP16
ARF4
GMPR
CLEC4M
GSTM2
MMP1
VDR
GART
RND3
GMPR2
PKLR
TPSB2
GLO1
STAT1
RARA
RAN
WARS1
CTSG
ADAM33
MAP2K1
RAF1
PCMT1
METAP1
LSS
METAP2
BRAF
HPGDS
NOX4
AVPR2
XDH
MAOA
FLT3
ALOX5
AURKB
DRD4
ADORA1
CA7
MPO
ADORA2A
HSD17B2
CA3
ALOX15
ABCC1
CA6
CDK1
MMP2
PKN1
CA14
CA9
ALOX12
CA4
NEK2
CXCR1
CAMK2B
ALK
ABCB1
NEK6
PLA2G1B
CA5A
CYP1B1
AXL
ABCG2
NUAK1
AKR1C4
CA13
AKR1A1
GPR35
MAPT
KDM4E
TOP2A
ACHE
MYLK
PIK3CG
APEX1
PTPRS
MPG
SLC22A12
CDK5R1
CCNB3
TYR
AHR
ESRRA
APP
PARP1
CD38
AKR1B10
TNKS2
TNKS
TOP1
TERT
CCNB1
CCNB2
CDK5
